# Supplementary material for: Multi-centric evaluation of Biomeme Franklin Mobile qPCR for rapid detection of Mycobacterium ulcerans in clinical specimens
Source: PLoS Negl Trop Dis. 2023 May 25;17(5):e0011373. doi: 10.1371/journal.pntd.0011373 (PMC10246808; doi:10.1371/journal.pntd.0011373)
Supplement: S1 Raw data — (XLSX) [file pntd.0011373.s002.xlsx]

## Sheet: Sheet1
Sample ID	Lab	Age	Sex	Type of lesion(ulcer, nodule, edema etc)	Cat. (I, II, or III)	Type of sample (swab or FNA)	Index test (BU-Bio) Results	Index test Ct value	Reference standard (qPCR) results	Reference standard. Ct value
S1	KCCR	40	M	Ulcer	I	Swab	Negative	0	Negative	38.18
S2	KCCR	10	M	Ulcer	I	Swab	Negative	0	Negative	0
S3	KCCR	16	F	Nodule	I	FNA	Positive	31.49	Positive	23.51
S4	KCCR	16	F	Ulcer	I	Swab	Positive	17.63	Positive	18.25
S5	KCCR	6	F	Plaque	I	FNA	Positive	29.7	Positive	34.79
S6	KCCR	5	M	Ulcer	III	Swab	Positive	21.55	Positive	26.89
S7	KCCR	31	M	Ulcer	II	Swab	Positive	31.18	Positive	28.66
S8	KCCR	23	F	Edema	III	FNA	Positive	32.72	Positive	36.99
S9	KCCR	38	F	Ulcer	I	Swab	Positive	24.39	Positive	25.3
S10	KCCR	11	M	Ulcer	I	Swab	Positive	23.02	Positive	25.45
S11	KCCR	25	M	Nodule	I	FNA	Negative	0	Negative	37.42
S12	KCCR	16	F	Ulcer	I	Swab	Negative	36.93	Negative	0
S13	KCCR	11	F	Ulcer	II	Swab	Positive	22.86	Positive	21.2
S14	KCCR	11	M	Nodule	I	FNA	Positive	18.32	Positive	20.22
S15	KCCR	11	M	Ulcer	II	Swab	Positive	13.83	Positive	14.22
S16	KCCR	10	F	Ulcer	III	Swab	Positive	28.08	Positive	32.91
S17	KCCR	17	M	Ulcer	I	Swab	Negative	0	Negative	0
S18	KCCR	33	F	Ulcer	I	Swab	Positive	21.89	Positive	27.99
S19	KCCR	74	M	Ulcer	III	Swab	Negative	0	Negative	38.29
S20	KCCR	26	F	Ulcer	I	Swab	Positive	18.73	Positive	23.38
S21	KCCR	24	F	Ulcer	I	Swab	Negative	0	Negative	0
S22	KCCR	29	M	Ulcer	II	Swab	Positive	25.38	Positive	29.75
S23	KCCR	75	M	Ulcer	III	Swab	Negative	0	Negative	0
S24	KCCR	14	F	Ulcer	II	Swab	Positive	30.68	Positive	33.56
S25	KCCR	10	M	Ulcer	I	Swab	Negative	38.83	Negative	38.43
S26	KCCR	26	F	Ulcer	I	Swab	Positive	29.01	Positive	34.18
S27	KCCR	54	F	Ulcer	II	Swab	Negative	0	Negative	0
S28	KCCR	76	F	Ulcer	III	Swab	Negative	0	Negative	0
S29	KCCR	37	M	Ulcer	I	Swab	Negative	0	Negative	0
S30	KCCR	35	F	Ulcer	II	Swab	Negative	0	Negative	0
S31	KCCR	24	F	Ulcer	III	Swab	Positive	31.22	Positive	28.24
S32	KCCR	75	M	Ulcer	III	Swab	Negative	0	Negative	0
S33	KCCR	29	M	Ulcer	II	Swab	Positive	32.42	Positive	34.12
S34	KCCR	17	F	Ulcer	III	Swab	Negative	0	Negative	0
S35	KCCR	53	F	Ulcer	I	Swab	Negative	0	Negative	0
S36	KCCR	24	F		III	Swab	Positive	33.94	Positive	25.11
S37	KCCR	53	F	Ulcer	I	Swab	Negative	0	Negative	0
S38	KCCR	0.8	F	Ulcer	II	Swab	Negative	0	Negative	0
S39	KCCR	46	M	Ulcer	II	Swab	Positive	22.03	Positive	19.86
S40	KCCR	13	F	Ulcer	I	Swab	Negative	0	Negative	36.37
S41	KCCR	26	F	Ulcer	I	Swab	Positive	26.19	Positive	26.3
S42	KCCR	24	M	Ulcer	I	Swab	Negative	36.56	Negative	0
S43	KCCR	46	M	Ulcer	II	Swab	Positive	24.8	Positive	19.55
S44	KCCR	46	M	Ulcer	II	Swab	Positive	26.96	Positive	24.01
S45	KCCR	46	M	Ulcer	II	Swab	Positive	17.11	Positive	27.32
S46	KCCR	23	F	Ulcer	I	Swab	Negative	0	Negative	0
S47	KCCR	0.8	F	Ulcer	II	Swab	Positive	29.37	Positive	28.76
S48	KCCR	7	F	Ulcer	I	Swab	Negative	0	Negative	0
S49	KCCR	40	M	Ulcer	I	Swab	Negative	0	Negative	0
S50	KCCR	18	M	Ulcer	III	Swab	Negative	0	Negative	36.53
S51	KCCR	22	F	Ulcer	I	Swab	Positive	22.65	Positive	27.81
S52	KCCR	85	M	Ulcer	III	Swab	Negative	0	Negative	0
S53	KCCR	30	F	Ulcer	I	Swab	Positive	20.84	Positive	24.16
S54	KCCR	40	M	Ulcer	I	Swab	Negative	0	Negative	0
S55	KCCR	46	F	Ulcer	II	Swab	Negative	0	Negative	0
S56	KCCR	35	F	Ulcer	II	Swab	Positive	32.23	Positive	35.57
S57	KCCR	76	F	Ulcer	III	Swab	Negative	0	Negative	0
S58	KCCR	8	M	Ulcer	II	Swab	Positive	20.26	Positive	24.03
S59	KCCR	54	F	Ulcer	III	Swab	Negative	0	Negative	0
S60	KCCR	13	F	Ulcer	III	Swab	Positive	24.24	Positive	26.77
S61	KCCR	11	M	Ulcer	I	Swab	Negative	0	Negative	0
S62	KCCR	36	F	Ulcer	I	Swab	Negative	39.49	Negative	0
S63	KCCR	11	F	Ulcer	II	Swab	Negative	0	Negative	0
S64	KCCR		F	Ulcer	III	Swab	Positive	32.97	Positive	33.64
S65	KCCR	74	M	Ulcer	II	Swab	Negative	38.67	Negative	0
S66	KCCR	13	F	Ulcer	III	Swab	Negative	0	Negative	0
S67	KCCR		F	Ulcer	III	Swab	Positive	29.39	Positive	30.52
S68	KCCR	50	M	Ulcer	III	Swab	Positive	31.41	Positive	34.52
S69	KCCR	51	M	Ulcer	III	Swab	Negative	37.16	Negative	38.96
S70	KCCR	16	F	Ulcer	II	Swab	Positive	32.4	Positive	33.44
S71	KCCR	8	F	Edema	III	FNA	Positive	16.74	Positive	20.69
S72	KCCR	38	F	Ulcer	II	Swab	Positive	20.63	Positive	25.66
S73	KCCR	66	M	Plaque	I	FNA	Positive	24.97	Positive	29.04
S74	KCCR	45	F	Edema	III	FNA	Negative	0	Negative	0
S75	KCCR	12	F	Plaque	II	FNA	Positive	23.32	Positive	23.43
S76	KCCR	45	M	Ulcer	II	Swab	Negative	0	Negative	0
S77	KCCR	58	M	Ulcer	I	Swab	Positive	24.15	Positive	30.04
S78	KCCR	26	F	Edema	III	FNA	Positive	22.4	Positive	26.45
S79	KCCR	46	M	Ulcer	I	Swab	Positive	23.71	Positive	27.32
S80	KCCR	16	F	Ulcer	II	Swab	Positive	20.24	Positive	23.94
S81	KCCR	18	F	Ulcer	III	Swab	Positive	24.98	Positive	29.67
S82	KCCR	20	F	Ulcer	II	Swab	Positive	24.05	Positive	27.9
S83	KCCR	7	M	Ulcer	II	Swab	Positive	20.28	Positive	23.36
S84	KCCR	17	F	Ulcer	III	Swab	Negative	0	Negative	0
S85	KCCR	16	F	Ulcer	III	Swab	Positive	28.15	Positive	33.27
S86	KCCR	57	F	Ulcer	II	Swab	Negative	0	Negative	0
S87	KCCR	7	M	Ulcer	II	Swab	Positive	21.77	Positive	25.84
S88	KCCR	46	M	Ulcer	I	Swab	Negative	0	Negative	0
S89	KCCR	14	M	Ulcer	III	Swab	Negative	0	Negative	0
S90	KCCR	19	M	Ulcer	II	Swab	Positive	23.85	Positive	29.04
S91	KCCR	5	F	Plaque	II	FNA	Positive	27.3	Positive	31.81
S92	KCCR	14	F	Edema	III	FNA	Positive	27.41	Positive	33.1
S93	KCCR	18	M	Ulcer	II	Swab	Positive	32.3	Positive	31.34
S94	KCCR	40	F	Ulcer	I	Swab	Positive	22.11	Positive	26.4
S95	KCCR	9	M	Ulcer	II	Swab	Positive	24.89	Positive	30.04
S96	KCCR	13	M	Plaque	I	FNA	Negative	0	Negative	0
S97	KCCR	33	F	Ulcer	II	Swab	Positive	20.67	Positive	24.36
S98	KCCR	45	F	Edema	III	FNA	Negative	39.88	Negative	0
S99	KCCR	7	M	Ulcer	II	Swab	Positive	22.04	Positive	24.22
S100	KCCR	20	M	Ulcer	II	Swab	Positive	26.81	Positive	32.51
BU01	CPC	N/I	N/I	N/I	N/I	Swab	Positive	33.62	Positive	34.7
BU02	CPC	N/I	N/I	N/I	N/I	Swab	Positive	21.3	Positive	25
BU03	CPC	N/I	N/I	N/I	N/I	Swab	Positive	21.29	Positive	23.7
BU04	CPC	N/I	N/I	N/I	N/I	Swab	Positive	24.19	Positive	25
BU05	CPC	N/I	N/I	N/I	N/I	Swab	Positive	29.32	Positive	30.5
BU06	CPC	N/I	N/I	N/I	N/I	Swab	Positive	24.22	Positive	29
BU07	CPC	N/I	N/I	N/I	N/I	Swab	Positive	30.37	Positive	34.5
BU08	CPC	N/I	N/I	N/I	N/I	Swab	Positive	37.75	Negative	0
BU09	CPC	N/I	N/I	N/I	N/I	Swab	Positive	30.14	Positive	29.6
BU10	CPC	N/I	N/I	N/I	N/I	Swab	Positive	23.67	Positive	32.4
BU11	CPC	N/I	N/I	N/I	N/I	Swab	Positive	34.45	Positive	37.6
BU12	CPC	N/I	N/I	N/I	N/I	Swab	Positive	32.24	Positive	35.6
BU13	CPC	N/I	N/I	N/I	N/I	Swab	Positive	23	Positive	28.1
BU14	CPC	N/I	N/I	N/I	N/I	Swab	Positive	24.14	Positive	29.9
BU15	CPC	N/I	N/I	N/I	N/I	Swab	Positive	23.27	Positive	28.4
BU16	CPC	N/I	N/I	N/I	N/I	Swab	Positive	25.6	Positive	29.1
BU17	CPC	N/I	N/I	N/I	N/I	Swab	Positive	24.6	Positive	30.7
BU18	CPC	N/I	N/I	N/I	N/I	Swab	Positive	25.21	Positive	31.8
BU19	CPC	N/I	N/I	N/I	N/I	Swab	Positive	24.22	Positive	32
BU20	CPC	N/I	N/I	N/I	N/I	Swab	Positive	23.26	Positive	29.1
BU21	CPC	N/I	N/I	N/I	N/I	Swab	Positive	24.1	Positive	28.9
BU22	CPC	N/I	N/I	N/I	N/I	Swab	Positive	34.73	Negative	0
BU23	CPC	N/I	N/I	N/I	N/I	Swab	Negative	0	Negative	0
BU24	CPC	N/I	N/I	N/I	N/I	Swab	Negative	0	Negative	0
BU25	CPC	N/I	N/I	N/I	N/I	Swab	Negative	0	Negative	0
BU26	CPC	N/I	N/I	N/I	N/I	Swab	Negative	0	Negative	0
BU27	CPC	N/I	N/I	N/I	N/I	Swab	Negative	0	Negative	0
BU28	CPC	N/I	N/I	N/I	N/I	Swab	Negative	0	Negative	0
BU29	CPC	N/I	N/I	N/I	N/I	Swab	Negative	0	Negative	0
BU30	CPC	N/I	N/I	N/I	N/I	Swab	Negative	0	Negative	0
BU31	CPC	N/I	N/I	N/I	N/I	Swab	Negative	0	Negative	0
BU32	CPC	N/I	N/I	N/I	N/I	Swab	Negative	0	Negative	0
BU33	CPC	N/I	N/I	N/I	N/I	Swab	Negative	0	Negative	0
BU34	CPC	N/I	N/I	N/I	N/I	Swab	Negative	0	Negative	0
BU35	CPC	N/I	N/I	N/I	N/I	Swab	Positive	22.67	Negative	0
BU36	CPC	N/I	N/I	N/I	N/I	Swab	Negative	0	Negative	0
BU37	CPC	N/I	N/I	N/I	N/I	Swab	Negative	0	Negative	0
BU38	CPC	N/I	N/I	N/I	N/I	Swab	Negative	0	Negative	0
BU39	CPC	N/I	N/I	N/I	N/I	Swab	Positive	14.67	Positive	35.9
BU40	CPC	N/I	N/I	N/I	N/I	Swab	Positive	26.46	Positive	32.9
BU41	CPC	N/I	N/I	N/I	N/I	Swab	Negative	0	Negative	0
BU42	CPC	N/I	N/I	N/I	N/I	Swab	Negative	0	Negative	0
BU43	CPC	N/I	N/I	N/I	N/I	Swab	Negative	0	Negative	0
BU44	CPC	N/I	N/I	N/I	N/I	Swab	Positive	30.06	Positive	29.6
BU45	CPC	N/I	N/I	N/I	N/I	Swab	Negative	0	Negative	0
BU46	CPC	N/I	N/I	N/I	N/I	Swab	Negative	0	Negative	0
BU47	CPC	N/I	N/I	N/I	N/I	Swab	Negative	0	Negative	0
BU48	CPC	N/I	N/I	N/I	N/I	Swab	Negative	0	Negative	0
BU49	CPC	N/I	N/I	N/I	N/I	Swab	Positive	21.45	Positive	26.1
BU50	CPC	N/I	N/I	N/I	N/I	Swab	Negative	0	Negative	0
BU51	CPC	N/I	N/I	N/I	N/I	Swab	Negative	0	Negative	0
BU52	CPC	N/I	N/I	N/I	N/I	Swab	Negative	0	Negative	0
BU53	CPC	N/I	N/I	N/I	N/I	Swab	Negative	0	Negative	0
BU54	CPC	N/I	N/I	N/I	N/I	Swab	Negative	0	Negative	0
BU55	CPC	N/I	N/I	N/I	N/I	Swab	Negative	0	Negative	0
BU56	CPC	N/I	N/I	N/I	N/I	Swab	Negative	0	Negative	0
BU57	CPC	N/I	N/I	N/I	N/I	Swab	Negative	0	Positive
BU58	CPC	N/I	N/I	N/I	N/I	Swab	Negative	0	Negative	0
BU59	CPC	N/I	N/I	N/I	N/I	Swab	Negative	0	Negative	0
BU60	CPC	N/I	N/I	N/I	N/I	Swab	Positive	31.76	Positive	35.3
BU61	CPC	N/I	N/I	N/I	N/I	Swab	Negative	0	Negative	0
BU62	CPC	N/I	N/I	N/I	N/I	Swab	Negative	0	Negative	0
BU63	CPC	N/I	N/I	N/I	N/I	Swab	Negative	0	Negative	0
BU64	CPC	N/I	N/I	N/I	N/I	Swab	Negative	0	Negative	0
BU65	CPC	N/I	N/I	N/I	N/I	Swab	Negative	0	Negative	0
BU66	CPC	N/I	N/I	N/I	N/I	Swab	Negative	0	Negative	0
BU67	CPC	N/I	N/I	N/I	N/I	Swab	Negative	0	Negative	0
BU68	CPC	N/I	N/I	N/I	N/I	Swab	Negative	0	Negative	0
BU69	CPC	N/I	N/I	N/I	N/I	Swab	Negative	0	Negative	0
BU70	CPC	N/I	N/I	N/I	N/I	Swab	Negative	0	Negative	0
BU71	CPC	N/I	N/I	N/I	N/I	Swab	Negative	0	Negative	0
BU72	CPC	N/I	N/I	N/I	N/I	Swab	Negative	0	Negative	0
BU73	CPC	N/I	N/I	N/I	N/I	Swab	Negative	0	Negative	0
BU74	CPC	N/I	N/I	N/I	N/I	Swab	Positive	24.24	Positive	27.3
BU75	CPC	N/I	N/I	N/I	N/I	Swab	Positive	33.57	Positive	35.2
BU76	CPC	N/I	N/I	N/I	N/I	Swab	Positive	31.57	Positive	32.4
BU77	CPC	N/I	N/I	N/I	N/I	Swab	Positive	25.99	Positive	33.9
BU78	CPC	N/I	N/I	N/I	N/I	Swab	Positive	18.36	Positive	20.6
BU79	CPC	N/I	N/I	N/I	N/I	Swab	Positive	21.33	Positive	22.1
BU80	CPC	N/I	N/I	N/I	N/I	Swab	Positive	23.32	Positive	26.7
BU81	CPC	N/I	N/I	N/I	N/I	Swab	Positive	24.5	Positive	30
BU82	CPC	N/I	N/I	N/I	N/I	Swab	Positive	24,50	Positive	29.9
BU83	CPC	N/I	N/I	N/I	N/I	Swab	Positive	27.38	Positive	31.4
BU84	CPC	N/I	N/I	N/I	N/I	Swab	Positive	30.68	Positive	35.5
BU85	CPC	N/I	N/I	N/I	N/I	Swab	Positive	32.24	Positive	35.2
BU86	CPC	N/I	N/I	N/I	N/I	Swab	Positive	29.16	Positive	33.8
BU87	CPC	N/I	N/I	N/I	N/I	Swab	Positive	31.11	Positive	32.88
BU88	CPC	N/I	N/I	N/I	N/I	Swab	Positive	28.6	Positive	32.44
BU89	CPC	N/I	N/I	N/I	N/I	Swab	Positive	34.5	Positive	35.47
BU90	CPC	N/I	N/I	N/I	N/I	Swab	Positive	33.06	Positive	35.27
BU91	CPC	N/I	N/I	N/I	N/I	Swab	Positive	31.32	Positive	34.36
BU92	CPC	N/I	N/I	N/I	N/I	Swab	Negative	0	Negative	0
BU93	CPC	N/I	N/I	N/I	N/I	Swab	Positive	35.25	Positive	33.79
BU94	CPC	N/I	N/I	N/I	N/I	Swab	Positive	30.43	Positive	33.9
BU95	CPC	N/I	N/I	N/I	N/I	Swab	Positive	30.57	Positive	33.1
BU96	CPC	N/I	N/I	N/I	N/I	Swab	Positive	32.57	Positive	35.1
BU97	CPC	N/I	N/I	N/I	N/I	Swab	Positive	30.93	Positive	32.6
BU98	CPC	N/I	N/I	N/I	N/I	Swab	Positive	33.05	Positive	33.39
BU99	CPC	N/I	N/I	N/I	N/I	Swab	Positive	29.98	Positive	34.2
BU100	CPC	N/I	N/I	N/I	N/I	Swab	Positive	29.01	Positive	32.3
MU001	NMIMR	N/I	N/I	N/I	N/I	Swab	Positive	11.8	Positive	15.49
MU002	NMIMR	N/I	N/I	N/I	N/I	Swab	Positive	11.14	Positive	16.14
MU003	NMIMR	N/I	N/I	N/I	N/I	Swab	Positive	13.6	Positive	16.74
MU004	NMIMR	N/I	N/I	N/I	N/I	Swab	Positive	25.39	Positive	21.6
MU005	NMIMR	N/I	N/I	N/I	N/I	Swab	Positive	11.36	Positive	16.76
MU006	NMIMR	N/I	N/I	N/I	N/I	Swab	Positive	11.3	Positive	16.59
MU007	NMIMR	N/I	N/I	N/I	N/I	Swab	Positive	20	Positive	16.07
MU008	NMIMR	N/I	N/I	N/I	N/I	Swab	Positive	21.26	Positive	26.08
MU009	NMIMR	N/I	N/I	N/I	N/I	Swab	Positive	11.22	Positive	16.84
MU010	NMIMR	N/I	N/I	N/I	N/I	Swab	Positive	23.55	Positive	26.77
MU011	NMIMR	N/I	N/I	N/I	N/I	Swab	Positive	22.34	Positive	24.92
MU012	NMIMR	N/I	N/I	N/I	N/I	Swab	Positive	22.31	Positive	24.97
MU013	NMIMR	N/I	N/I	N/I	N/I	Swab	Positive	20.27	Positive	23.33
MU014	NMIMR	N/I	N/I	N/I	N/I	Swab	Positive	12.55	Positive	17.44
MU015	NMIMR	N/I	N/I	N/I	N/I	Swab	Positive	24.12	Positive	28.31
MU016	NMIMR	N/I	N/I	N/I	N/I	Swab	Positive	20.24	Positive	25.72
MU017	NMIMR	N/I	N/I	N/I	N/I	Swab	Positive	21.98	Positive	28.36
MU018	NMIMR	N/I	N/I	N/I	N/I	Swab	Positive	23.2	Positive	28.66
MU019	NMIMR	N/I	N/I	N/I	N/I	Swab	Positive	22.34	Positive	26.09
MU020	NMIMR	N/I	N/I	N/I	N/I	Swab	Positive	13.25	Positive	17.86
MU021	NMIMR	N/I	N/I	N/I	N/I	Swab	Positive	26.35	Positive	27.87
MU022	NMIMR	N/I	N/I	N/I	N/I	Swab	Positive	12.39	Positive	16.55
MU023	NMIMR	N/I	N/I	N/I	N/I	Swab	Positive	12.41	Positive	16.83
MU024	NMIMR	N/I	N/I	N/I	N/I	Swab	Positive	13.36	Positive	17.93
MU025	NMIMR	N/I	N/I	N/I	N/I	Swab	Positive	13.41	Positive	17.83
MU026	NMIMR	N/I	N/I	N/I	N/I	Swab	Positive	14.59	Positive	18.61
MU027	NMIMR	N/I	N/I	N/I	N/I	Swab	Positive	14.38	Positive	18.87
MU028	NMIMR	N/I	N/I	N/I	N/I	Swab	Positive	22.03	Positive	16.59
MU029	NMIMR	N/I	N/I	N/I	N/I	Swab	Positive	13.62	Positive	17.61
MU030	NMIMR	N/I	N/I	N/I	N/I	Swab	Positive	15.66	Positive	19.61
MU031	NMIMR	N/I	N/I	N/I	N/I	Swab	Positive	11.33	Positive	16.62
MU032	NMIMR	N/I	N/I	N/I	N/I	Swab	Positive	17.29	Positive	22.36
MU033	NMIMR	N/I	N/I	N/I	N/I	Swab	Positive	11.48	Positive	17.12
MU034	NMIMR	N/I	N/I	N/I	N/I	Swab	Positive	12.71	Positive	16.15
MU035	NMIMR	N/I	N/I	N/I	N/I	Swab	Positive	14.66	Positive	18.16
MU036	NMIMR	N/I	N/I	N/I	N/I	Swab	Positive	13.42	Positive	17.85
MU037	NMIMR	N/I	N/I	N/I	N/I	Swab	Positive	23.4	Positive	26.55
MU038	NMIMR	N/I	N/I	N/I	N/I	Swab	Positive	19.27	Positive	24.19
MU039	NMIMR	N/I	N/I	N/I	N/I	Swab	Positive	13.17	Positive	18.44
MU040	NMIMR	N/I	N/I	N/I	N/I	Swab	Positive	15.35	Positive	19.73
MU041	NMIMR	N/I	N/I	N/I	N/I	Swab	Positive	16.35	Positive	19.83
MU042	NMIMR	N/I	N/I	N/I	N/I	Swab	Positive	12.37	Positive	16.68
MU043	NMIMR	N/I	N/I	N/I	N/I	Swab	Positive	18.94	Positive	22.04
MU044	NMIMR	N/I	N/I	N/I	N/I	Swab	Positive	15.45	Positive	17.86
MU045	NMIMR	N/I	N/I	N/I	N/I	Swab	Positive	18.28	Positive	21.91
MU046	NMIMR	N/I	N/I	N/I	N/I	Swab	Positive	19.27	Positive	24.33
MU047	NMIMR	N/I	N/I	N/I	N/I	Swab	Positive	14.42	Positive	18.72
MU048	NMIMR	N/I	N/I	N/I	N/I	Swab	Positive	16.57	Positive	18.41
MU049	NMIMR	N/I	N/I	N/I	N/I	Swab	Positive	21.57	Positive	26.23
MU050	NMIMR	N/I	N/I	N/I	N/I	Swab	Positive	15.33	Positive	19.98
MU051	NMIMR	N/I	N/I	N/I	N/I	Swab	Positive	23.34	Positive	27.94
MU052	NMIMR	N/I	N/I	N/I	N/I	Swab	Positive	21.49	Positive	25.74
MU053	NMIMR	N/I	N/I	N/I	N/I	Swab	Positive	15.37	Positive	19.51
MU054	NMIMR	N/I	N/I	N/I	N/I	Swab	Positive	13.4	Positive	18.08
MU055	NMIMR	N/I	N/I	N/I	N/I	Swab	Positive	26.43	Positive	25.15
MU056	NMIMR	N/I	N/I	N/I	N/I	Swab	Positive	25.91	Positive	31.7
MU057	NMIMR	N/I	N/I	N/I	N/I	Swab	Positive	27.07	Positive	31.36
MU058	NMIMR	N/I	N/I	N/I	N/I	Swab	Positive	25.25	Positive	28
MU059	NMIMR	N/I	N/I	N/I	N/I	Swab	Positive	26.72	Positive	30.12
MU060	NMIMR	N/I	N/I	N/I	N/I	Swab	Positive	25.78	Positive	31.36
MU061	NMIMR	N/I	N/I	N/I	N/I	Swab	Positive	27.18	Positive	32.37
MU062	NMIMR	N/I	N/I	N/I	N/I	Swab	Positive	25.24	Positive	29.27
MU063	NMIMR	N/I	N/I	N/I	N/I	Swab	Positive	24.57	Positive	29.45
MU064	NMIMR	N/I	N/I	N/I	N/I	Swab	Positive	26.3	Positive	29.95
MU065	NMIMR	N/I	N/I	N/I	N/I	Swab	Positive	20.26	Positive	23.67
MU066	NMIMR	N/I	N/I	N/I	N/I	Swab	Positive	24.9	Positive	29.21
MU067	NMIMR	N/I	N/I	N/I	N/I	Swab	Positive	26.15	Positive	29.59
MU068	NMIMR	N/I	N/I	N/I	N/I	Swab	Positive	11.19	Positive	16.88
MU069	NMIMR	N/I	N/I	N/I	N/I	Swab	Positive	12.36	Positive	16.71
MU070	NMIMR	N/I	N/I	N/I	N/I	Swab	Positive	11.26	Positive	16.55
MU071	NMIMR	N/I	N/I	N/I	N/I	Swab	Positive	11.21	Positive	16.11
MU072	NMIMR	N/I	N/I	N/I	N/I	Swab	Positive	26.53	Positive	30.77
MU073	NMIMR	N/I	N/I	N/I	N/I	Swab	Positive	23.9	Positive	25.13
MU074	NMIMR	N/I	N/I	N/I	N/I	Swab	Positive	20.27	Positive	24.52
MU075	NMIMR	N/I	N/I	N/I	N/I	Swab	Positive	18.22	Positive	17.16
MU076	NMIMR	N/I	N/I	N/I	N/I	Swab	Positive	22.28	Positive	23.86
MU077	NMIMR	N/I	N/I	N/I	N/I	Swab	Positive	22.52	Positive	23.35
MU078	NMIMR	N/I	N/I	N/I	N/I	Swab	Positive	13.38	Positive	17.09
MU079	NMIMR	N/I	N/I	N/I	N/I	Swab	Positive	15.5	Positive	18.97
MU080	NMIMR	N/I	N/I	N/I	N/I	Swab	Positive	18.05	Positive	16.08
MU081	NMIMR	N/I	N/I	N/I	N/I	Swab	Positive	12.36	Positive	17.55
MU082	NMIMR	N/I	N/I	N/I	N/I	Swab	Positive	11.38	Positive	16.21
MU083	NMIMR	N/I	N/I	N/I	N/I	Swab	Positive	12.49	Positive	17.48
MU084	NMIMR	N/I	N/I	N/I	N/I	Swab	Positive	27.08	Positive	33.34
MU085	NMIMR	N/I	N/I	N/I	N/I	Swab	Positive	13.47	Positive	18.7
MU086	NMIMR	N/I	N/I	N/I	N/I	Swab	Positive	25.04	Positive	31.02
2	NMIMR	N/I	N/I	N/I	N/I	Swab	Positive	26.91	Positive	33.17
5	NMIMR	N/I	N/I	N/I	N/I	Swab	Negative	0	Positive	33.19
6	NMIMR	N/I	N/I	N/I	N/I	Swab	Negative	0	Positive	32.06
A880	NMIMR	N/I	N/I	N/I	N/I	Swab	Negative	0	Negative	35.96
A881	NMIMR	N/I	N/I	N/I	N/I	Swab	Positive	36.18	Positive	33.77
A897	NMIMR	N/I	N/I	N/I	N/I	Swab	Positive	23.2	Positive	27.86
A900	NMIMR	N/I	N/I	N/I	N/I	Swab	Negative	0	Negative	0
A901	NMIMR	N/I	N/I	N/I	N/I	Swab	Negative	0	Negative	37.56
A902	NMIMR	N/I	N/I	N/I	N/I	Swab	Negative	0	Negative	0
A903	NMIMR	N/I	N/I	N/I	N/I	Swab	Negative	0	Negative	0
A904	NMIMR	N/I	N/I	N/I	N/I	Swab	Negative	0	Negative	0
A913	NMIMR	N/I	N/I	N/I	N/I	Swab	Negative	0	Positive	33.53
A914	NMIMR	N/I	N/I	N/I	N/I	Swab	Positive	29.89	Positive	34.71
A919	NMIMR	N/I	N/I	N/I	N/I	Swab	Negative	0	Negative	36.33
A920	NMIMR	N/I	N/I	N/I	N/I	Swab	Negative	0	Negative	0
A921	NMIMR	N/I	N/I	N/I	N/I	Swab	Negative	0	Negative	37.31
A922	NMIMR	N/I	N/I	N/I	N/I	Swab	Negative	0	Negative	36.4
A923	NMIMR	N/I	N/I	N/I	N/I	Swab	Negative	0	Negative	0
A924	NMIMR	N/I	N/I	N/I	N/I	Swab	Negative	0	Negative	37.17
A937	NMIMR	N/I	N/I	N/I	N/I	Swab	Positive	30.6	Positive	32.71
A945	NMIMR	N/I	N/I	N/I	N/I	Swab	Negative	0	Negative	0
A946	NMIMR	N/I	N/I	N/I	N/I	Swab	Negative	0	Negative	0
A947	NMIMR	N/I	N/I	N/I	N/I	Swab	Negative	0	Negative	0
A948	NMIMR	N/I	N/I	N/I	N/I	Swab	Negative	0	Negative	36.63
A949	NMIMR	N/I	N/I	N/I	N/I	Swab	Negative	0	Negative	0
A950	NMIMR	N/I	N/I	N/I	N/I	Swab	Negative	0	Negative	37.26
A951	NMIMR	N/I	N/I	N/I	N/I	Swab	Negative	0	Negative	0
A952	NMIMR	N/I	N/I	N/I	N/I	Swab	Negative	0	Negative	0
A976	NMIMR	N/I	N/I	N/I	N/I	Swab	Positive	32.66	Negative	0
A977	NMIMR	N/I	N/I	N/I	N/I	Swab	Positive	34.57	Positive	31.8
A978	NMIMR	N/I	N/I	N/I	N/I	Swab	Positive	39.61	Positive	33.07
A985	NMIMR	N/I	N/I	N/I	N/I	Swab	Negative	0	Negative	35.16
MU087	NMIMR	N/I	N/I	N/I	N/I	Swab	Positive	14.4	Positive	26.55
MU088	NMIMR	N/I	N/I	N/I	N/I	Swab	Positive	12.42	Positive	17.73
MU089	NMIMR	N/I	N/I	N/I	N/I	Swab	Positive	21.38	Positive	26.49
MU090	NMIMR	N/I	N/I	N/I	N/I	Swab	Positive	16.95	Positive	18.3
MU091	NMIMR	N/I	N/I	N/I	N/I	Swab	Positive	11.25	Positive	17.83
MU092	NMIMR	N/I	N/I	N/I	N/I	Swab	Positive	16.46	Positive	13.48
MU093	NMIMR	N/I	N/I	N/I	N/I	Swab	Positive	22.37	Positive	15.68
MU094	NMIMR	N/I	N/I	N/I	N/I	Swab	Positive	24.83	Positive	15.99
MU095	NMIMR	N/I	N/I	N/I	N/I	Swab	Positive	11.83	Positive	15.12
MU096	NMIMR	N/I	N/I	N/I	N/I	Swab	Positive	14.22	Positive	19.35
MU097	NMIMR	N/I	N/I	N/I	N/I	Swab	Positive	11.09	Positive	19.25
MU098	NMIMR	N/I	N/I	N/I	N/I	Swab	Positive	11.62	Positive	14.58
MU099	NMIMR	N/I	N/I	N/I	N/I	Swab	Positive	35.82	Positive	26.93
MU100	NMIMR	N/I	N/I	N/I	N/I	Swab	Positive	29.14	Positive	12.49
			*N/I = Not indicated
